# Supplementary material for: Diagnosis potential of subarachnoid hemorrhage using miRNA signatures isolated from plasma-derived extracellular vesicles
Source: Front Pharmacol. 2023 Feb 13;14:1090389. doi: 10.3389/fphar.2023.1090389 (PMC9968748; doi:10.3389/fphar.2023.1090389)
Supplement: Supplementary file 1 [file DataSheet1.zip]

Archive with 2 entries (2 files):
- Supplementary material.docx
- Supplementary tables.docx
